# Supplementary material for: Temporally Adaptive Sampling: A Case Study in Rare Species Survey Design with Marbled Salamanders (Ambystoma opacum)
Source: PLoS One. 2015 Mar 23;10(3):e0120714. doi: 10.1371/journal.pone.0120714 (PMC4370673; doi:10.1371/journal.pone.0120714)
Supplement: S1 Appendix — (CSV) [file pone.0120714.s001.csv]

Pondid	Date_julian	Year	Observer	Method	Time_min	Detection
1	39926	2009	noah	visual	30	0
2	39905	2009	noah	dipnet	30	0
3	39905	2009	noah	night	30	0
4	39907	2009	charley	dipnet	30	0
5	39912	2009	charley	visual	30	0
6	39912	2009	charley	dipnet	13.5	1
7	39912	2009	charley	visual	30	0
8	39912	2009	charley	night	30	0
9	39912	2009	charley	visual	30	0
10	39912	2009	charley	dipnet	30	0
11	39912	2009	charley	dipnet	30	0
12	39913	2009	charley	dipnet	30	0
13	39912	2009	charley	night	29.75	1
14	39912	2009	charley	night	30	0
15	39911	2009	charley	visual	30	0
16	39910	2009	charley	dipnet	30	0
17	39922	2009	charley	visual	30	0
18	39905	2009	noah	visual	30	0
19	39908	2009	charley	dipnet	30	0
20	39922	2009	charley	visual	30	0
21	39911	2009	noah	dipnet	30	0
22	39910	2009	noah	night	30	0
23	39923	2009	charley	visual	30	0
24	39910	2009	noah	visual	30	0
25	39927	2009	charley	night	30	0
26	39910	2009	noah	visual	30	0
27	39911	2009	charley	night	19	1
28	39908	2009	charley	night	30	0
29	39928	2009	charley	night	30	0
30	39928	2009	charley	night	1	1
31	39911	2009	noah	dipnet	30	0
32	39908	2009	noah	visual	22	1
1	39943	2009	noah	night	30	0
2	39929	2009	noah	visual	30	0
3	39929	2009	noah	visual	30	0
4	39933	2009	charley	visual	30	0
5	39948	2009	charley	night	5.5	1
6	39949	2009	charley	night	25.5	1
7	39933	2009	charley	dipnet	30	0
8	39933	2009	charley	visual	30	0
9	39949	2009	charley	night	30	0
10	39949	2009	charley	night	30	0
11	39944	2009	charley	visual	30	0
12	39944	2009	charley	visual	30	0
13	39941	2009	charley	dipnet	12	1
14	39933	2009	charley	dipnet	30	0
15	39912	2009	charley	night	30	0
16	39946	2009	charley	night	12.5	1
17	39937	2009	charley	dipnet	30	0
18	39929	2009	noah	night	30	0
19	39946	2009	charley	night	15	1
20	39937	2009	charley	dipnet	30	0
21	39929	2009	noah	visual	30	0
22	39939	2009	noah	visual	30	0
23	39948	2009	charley	night	30	0
24	39939	2009	noah	dipnet	30	0
25	39939	2009	charley	visual	30	0
26	39939	2009	noah	dipnet	17	1
27	39927	2009	charley	dipnet	30	0
28	39927	2009	charley	dipnet	30	0
29	39939	2009	charley	dipnet	30	0
30	39939	2009	charley	visual	30	0
31	39929	2009	noah	night	30	0
32	39938	2009	noah	dipnet	4	1
1	39959	2009	noah	dipnet	30	0
2	39956	2009	noah	night	30	0
3	39953	2009	noah	dipnet	30	0
4	39958	2009	charley	night	30	0
5	39958	2009	charley	dipnet	30	0
6	39959	2009	charley	visual	30	0
7	39958	2009	charley	night	30	0
8	39959	2009	charley	dipnet	30	0
9	39959	2009	charley	dipnet	30	0
10	39959	2009	charley	visual	30	0
11	39959	2009	charley	night	30	0
12	39959	2009	charley	night	30	0
13	39959	2009	charley	visual	30	0
14	39959	2009	charley	visual	30	0
15	39959	2009	charley	dipnet	30	0
16	39954	2009	charley	visual	30	0
17	39952	2009	charley	night	30	0
18	39956	2009	noah	dipnet	30	0
19	39954	2009	charley	visual	30	0
20	39951	2009	charley	night	30	0
21	39956	2009	noah	night	30	0
22	39956	2009	noah	dipnet	30	0
23	39958	2009	charley	dipnet	30	0
24	39958	2009	noah	night	30	0
25	39952	2009	charley	dipnet	30	0
26	39958	2009	noah	night	5	1
27	39954	2009	charley	visual	3	1
28	39954	2009	charley	visual	30	0
29	39952	2009	charley	visual	30	0
30	39952	2009	charley	dipnet	13	1
31	39956	2009	noah	visual	30	0
32	39957	2009	noah	night	7	1
1	40291	2010	noah	visual	30	0
2	40276	2010	noah	dipnet	30	0
3	40272	2010	noah	night	30	0
4	40278	2010	charley	dipnet	1.33333	1
5	40278	2010	charley	visual	4.333	1
6	40278	2010	charley	dipnet	1	1
7	40278	2010	charley	visual	30	0
8	40279	2010	charley	night	30	0
9	40278	2010	charley	visual	30	0
10	40278	2010	charley	dipnet	30	0
11	40278	2010	charley	dipnet	30	0
12	40278	2010	charley	dipnet	30	0
13	40280	2010	charley	night	6.1	1
14	40279	2010	charley	night	30	0
15	40279	2010	charley	night	30	0
16	40276	2010	charley	dipnet	30	0
17	40287	2010	charley	visual	30	0
18	40272	2010	noah	visual	30	0
19	40276	2010	charley	dipnet	3.25	1
20	40287	2010	charley	visual	30	0
21	40276	2010	noah	dipnet	2	1
22	40276	2010	noah	night	16	1
23	40288	2010	charley	visual	30	0
24	40275	2010	noah	visual	30	0
25	40289	2010	charley	night	30	0
26	40275	2010	noah	visual	0	1
27	40276	2010	charley	night	2	1
28	40273	2010	charley	night	25.5	1
29	40290	2010	charley	night	6.5	1
30	40290	2010	charley	night	0.25	1
31	40276	2010	noah	dipnet	30	0
32	40275	2010	noah	visual	13	1
1	40308	2010	noah	night	30	0
2	40295	2010	noah	visual	30	0
3	40294	2010	noah	visual	30	0
4	40298	2010	charley	visual	0.5	1
5	40312	2010	charley	night	0.3	1
6	40312	2010	charley	night	0.3	1
7	40298	2010	charley	dipnet	30	0
8	40298	2010	charley	visual	30	0
9	40312	2010	charley	night	30	0
10	40313	2010	charley	night	30	0
11	40309	2010	charley	visual	30	0
12	40309	2010	charley	visual	30	0
13	40305	2010	charley	dipnet	6	1
14	40298	2010	charley	dipnet	30	0
15	40322	2010	charley	dipnet	30	0
16	40311	2010	charley	night	0.9	1
17	40302	2010	charley	dipnet	30	0
18	40295	2010	noah	night	30	0
19	40311	2010	charley	night	0.6	1
20	40302	2010	charley	dipnet	30	0
21	40295	2010	noah	visual	9	1
22	40304	2010	noah	visual	4	1
23	40312	2010	charley	night	0.5	1
24	40304	2010	noah	dipnet	30	0
25	40304	2010	charley	visual	30	0
26	40304	2010	noah	dipnet	0	1
27	40294	2010	charley	dipnet	0.25	1
28	40294	2010	charley	dipnet	16.5	1
29	40304	2010	charley	dipnet	3	1
30	40304	2010	charley	visual	30	0
31	40296	2010	noah	night	24	1
32	40304	2010	noah	dipnet	2	1
1	40323	2010	noah	dipnet	30	0
2	40323	2010	noah	night	30	0
3	40323	2010	noah	dipnet	30	0
4	40322	2010	charley	night	30	0
5	40322	2010	charley	dipnet	0	1
6	40322	2010	charley	visual	0.75	1
7	40322	2010	charley	night	30	0
8	40322	2010	charley	dipnet	30	0
9	40322	2010	charley	dipnet	30	0
10	40322	2010	charley	visual	30	0
11	40322	2010	charley	night	30	0
12	40322	2010	charley	night	30	0
13	40322	2010	charley	visual	3.7	1
14	40322	2010	charley	visual	30	0
15	NA	2010	charley	dipnet	30	0
16	40319	2010	charley	visual	0.6	1
17	40317	2010	charley	night	22.8	1
18	40323	2010	noah	dipnet	30	0
19	40319	2010	charley	visual	0.75	1
20	40317	2010	charley	night	30	0
21	40323	2010	noah	night	1	1
22	40323	2010	noah	dipnet	30	0
23	40322	2010	charley	dipnet	30	0
24	40323	2010	noah	night	30	0
25	40318	2010	charley	dipnet	30	0
26	40323	2010	noah	night	0.5	1
27	40319	2010	charley	visual	0.5	1
28	40319	2010	charley	visual	30	0
29	40318	2010	charley	visual	30	0
30	40318	2010	charley	dipnet	2.9	1
31	40323	2010	noah	visual	30	0
32	40324	2010	noah	night	0.1	1
