# Supplementary material for: Temporally Adaptive Sampling: A Case Study in Rare Species Survey Design with Marbled Salamanders (Ambystoma opacum)
Source: PLoS One. 2015 Mar 23;10(3):e0120714. doi: 10.1371/journal.pone.0120714 (PMC4370673; doi:10.1371/journal.pone.0120714)
Supplement: S2 Appendix — Estimates are based on survival analysis for all 32 wetlands in our study (first two columns) or only the 17 wetlands were marbled salamanders were detected at least once (last two columns). (CSV) [file pone.0120714.s002.csv]

	32 ponds	32 ponds	17 ponds	17 ponds
	means	se	means	se
dipnet	47.16505926	5.72220005	25.64699921	4.142386125
night	38.88157505	5.014007798	18.17775875	3.827541669
visual	52.13057474	6.270211507	31.13678615	4.431075871
2009	56.60077946	5.534168441	35.99998848	3.326783911
2010	34.00972365	3.849411557	12.87072382	2.575498941
April 2 - April 25	47.11229094	5.678761435	26.56043788	4.15946845
April 24 - May 16	41.3208829	5.262199698	20.26130644	3.962078224
May 18 - May 26	49.18713712	5.994007729	27.76185153	4.311951923
